# Supplementary material for: Core and Accessory Genome Comparison of Australian and International Strains of O157 Shiga Toxin-Producing Escherichia coli
Source: Front Microbiol. 2020 Sep 4;11:566415. doi: 10.3389/fmicb.2020.566415 (PMC7498637; doi:10.3389/fmicb.2020.566415)
Supplement: Supplementary file 4 [file Table_4.XLS]

## Sheet: Supplementary table 4_AP
CHR	POS	SS17	SS52	JEONG.1266	EC4115	TW14359	272	M74957	EC3186_S39	EC3277_S44	M77548	4365	EC2773_S28	M73607	M76457	Sakai	EDL933	Xuzhou21	155	EC3182_S37	EC543_S06	4804	EC579_S08	4357	4246	EC3623_S49	EC3110_S34	EC2895_S29	EC2917_S30	FRIK2069	FRIK944	319	350	M76948	M78364	AUSMDU00014135	AUSMDU00005508	AUSMDU00002545	M79992	EC3185_S38	AUSMDU00014264	M75212	M7779	M76137	AUSMDU00021415	AUSMDU00014108	AUSMDU00014185	M78862	AUSMDU00014115
DNALNCCA_1	6631	Not in Core Genome	Not in Core Genome	Not in Core Genome	Not in Core Genome	Not in Core Genome	Not in Core Genome	Not in Core Genome	Not in Core Genome	Not in Core Genome	Not in Core Genome	Not in Core Genome	Not in Core Genome	Not in Core Genome	Not in Core Genome	Not in Core Genome	Not in Core Genome	Not in Core Genome	Not in Core Genome	Not in Core Genome	Not in Core Genome	Not in Core Genome	Not in Core Genome	Not in Core Genome	Not in Core Genome	Not in Core Genome	Not in Core Genome	Not in Core Genome	Not in Core Genome	Not in Core Genome	Not in Core Genome	Not in Core Genome	Not in Core Genome	Not in Core Genome	Not in Core Genome	G	G	G	G	G	G	G	G	G	G	G	G	G	G
DNALNCCA_1	8393	G	G	G	G	G	G	G	G	G	G	G	G	G	G	G	G	G	G	G	G	G	G	G	G	G	G	G	G	G	G	G	G	G	G	G	A	A	A	A	A	A	A	A	A	A	A	A	A
DNALNCCA_1	35882	T	T	T	T	T	T	T	T	T	T	T	T	T	T	T	T	T	T	T	T	T	T	T	T	T	T	T	T	T	T	T	T	T	T	T	T	T	T	T	T	T	T	T	T	T	T	T	T
DNALNCCA_1	38942	Not in Core Genome	Not in Core Genome	Not in Core Genome	Not in Core Genome	Not in Core Genome	Not in Core Genome	Not in Core Genome	Not in Core Genome	Not in Core Genome	Not in Core Genome	Not in Core Genome	Not in Core Genome	Not in Core Genome	Not in Core Genome	Not in Core Genome	Not in Core Genome	Not in Core Genome	Not in Core Genome	Not in Core Genome	Not in Core Genome	Not in Core Genome	Not in Core Genome	Not in Core Genome	Not in Core Genome	Not in Core Genome	Not in Core Genome	Not in Core Genome	Not in Core Genome	Not in Core Genome	Not in Core Genome	Not in Core Genome	Not in Core Genome	Not in Core Genome	Not in Core Genome	T	C	C	C	C	C	C	C	C	C	C	C	C	C
DNALNCCA_1	151649	Not in Core Genome	Not in Core Genome	Not in Core Genome	Not in Core Genome	Not in Core Genome	Not in Core Genome	Not in Core Genome	Not in Core Genome	Not in Core Genome	Not in Core Genome	Not in Core Genome	Not in Core Genome	Not in Core Genome	Not in Core Genome	Not in Core Genome	Not in Core Genome	Not in Core Genome	Not in Core Genome	Not in Core Genome	Not in Core Genome	Not in Core Genome	Not in Core Genome	Not in Core Genome	Not in Core Genome	Not in Core Genome	Not in Core Genome	Not in Core Genome	Not in Core Genome	Not in Core Genome	Not in Core Genome	Not in Core Genome	Not in Core Genome	Not in Core Genome	Not in Core Genome	A	C	C	C	C	C	C	C	C	C	C	C	C	C
DNALNCCA_1	152708	C	C	C	C	C	C	C	C	C	C	C	C	C	C	C	C	C	C	C	C	C	C	C	C	C	C	C	C	C	C	C	C	C	C	C	T	T	T	T	T	T	T	T	T	T	T	T	T
DNALNCCA_1	181008	G	G	G	G	G	G	G	G	G	G	G	G	G	G	G	G	G	G	G	G	G	G	G	G	G	G	G	G	G	G	G	G	G	G	A	A	A	A	A	A	A	A	A	A	A	A	A	A
DNALNCCA_1	211526	C	C	C	C	C	C	C	C	C	C	C	C	C	C	C	C	C	C	C	C	C	C	C	C	C	C	C	C	C	C	C	C	C	C	C	C	C	C	T	T	T	T	T	T	T	T	T	T
DNALNCCA_1	215956	G	G	G	G	G	G	G	G	G	G	G	G	G	G	G	G	G	G	G	G	G	G	G	G	G	G	G	G	G	G	G	G	G	G	T	T	T	T	T	T	T	T	T	T	T	T	T	T
DNALNCCA_1	300675	T	T	T	T	T	T	T	T	T	T	T	T	T	T	T	T	T	T	T	T	T	T	T	T	T	T	T	T	T	T	T	T	T	T	T	T	T	T	T	T	T	T	T	T	T	T	T	T
DNALNCCA_1	300676	A	A	A	A	A	A	A	A	A	A	A	A	A	A	A	A	A	A	A	A	A	A	A	A	A	A	A	A	A	A	A	A	A	A	A	A	A	A	A	A	A	A	A	A	A	A	A	A
DNALNCCA_1	330879	G	G	G	G	G	G	G	G	G	G	G	G	G	G	G	G	G	G	G	G	G	G	G	G	G	G	G	G	G	G	G	G	G	G	G	C	C	C	C	C	C	C	C	C	C	C	C	C
DNALNCCA_1	410166	C	C	C	C	C	C	C	C	C	C	C	C	C	C	C	C	C	C	C	C	C	C	C	C	C	C	C	C	C	C	C	C	C	C	C	A	A	A	A	A	A	A	A	A	A	A	A	A
DNALNCCA_1	432258	G	G	G	G	G	G	G	G	G	G	G	G	G	G	G	G	G	G	G	G	G	G	G	G	G	G	G	G	G	G	G	G	G	G	G	G	G	G	G	G	G	G	G	G	G	G	G	G
DNALNCCA_1	440928	C	C	C	C	C	C	C	C	C	C	C	C	C	C	C	C	C	C	C	C	C	C	C	C	C	C	C	C	C	C	C	C	C	C	C	C	C	C	C	C	C	C	C	C	C	C	C	C
DNALNCCA_1	446725	C	C	C	C	C	C	C	C	C	C	C	C	C	C	C	C	C	C	C	C	C	C	C	C	C	C	C	C	C	C	C	C	C	C	C	C	C	C	C	C	C	C	C	C	C	C	C	C
DNALNCCA_1	595615	C	C	C	C	C	C	C	C	C	C	C	C	C	C	C	C	C	C	C	C	C	C	C	C	C	C	C	C	C	C	C	C	C	C	T	T	T	T	T	T	T	T	T	T	T	T	T	T
DNALNCCA_1	601612	C	C	C	C	C	C	C	C	C	C	C	C	C	C	C	C	C	C	C	C	C	C	C	C	C	C	C	C	C	C	C	C	C	C	C	T	T	T	T	T	T	T	T	T	T	T	T	T
DNALNCCA_1	610531	C	C	C	C	C	C	C	C	C	C	C	C	C	C	C	C	C	C	C	C	C	C	C	C	C	C	C	C	C	C	C	C	C	C	C	T	T	T	T	T	T	T	T	T	T	T	T	T
DNALNCCA_1	635214	C	C	C	C	C	C	C	C	C	C	C	C	C	C	C	C	C	C	C	C	C	C	C	C	C	C	C	C	C	C	C	C	C	C	T	T	T	T	T	T	T	T	T	T	T	T	T	T
DNALNCCA_1	637859	T	T	T	T	T	T	T	T	T	T	T	T	T	T	T	T	T	T	T	T	T	T	T	T	T	T	T	T	T	T	T	T	T	T	T	T	T	T	T	T	T	T	T	T	T	T	T	T
DNALNCCA_1	665955	T	T	T	T	T	T	T	T	T	T	T	T	T	T	T	T	T	T	T	T	T	T	T	T	T	T	T	T	T	T	T	T	T	T	T	C	C	C	C	C	C	C	C	C	C	C	C	C
DNALNCCA_1	706558	Not in Core Genome	Not in Core Genome	Not in Core Genome	Not in Core Genome	Not in Core Genome	Not in Core Genome	Not in Core Genome	Not in Core Genome	Not in Core Genome	Not in Core Genome	Not in Core Genome	Not in Core Genome	Not in Core Genome	Not in Core Genome	Not in Core Genome	Not in Core Genome	Not in Core Genome	Not in Core Genome	Not in Core Genome	Not in Core Genome	Not in Core Genome	Not in Core Genome	Not in Core Genome	Not in Core Genome	Not in Core Genome	Not in Core Genome	Not in Core Genome	Not in Core Genome	Not in Core Genome	Not in Core Genome	Not in Core Genome	Not in Core Genome	Not in Core Genome	Not in Core Genome	A	G	G	G	G	G	G	G	G	G	G	G	G	G
DNALNCCA_1	713201	G	G	G	G	G	G	G	G	G	G	G	G	G	G	G	G	G	G	G	G	G	G	G	G	G	G	G	G	G	G	G	G	G	G	G	A	A	A	A	A	A	A	A	A	A	A	A	A
DNALNCCA_1	781207	C	C	C	C	C	C	C	C	C	C	C	C	C	C	C	C	C	C	C	C	C	C	C	C	C	C	C	C	C	C	C	C	C	C	C	T	T	T	T	T	T	T	T	T	T	T	T	T
DNALNCCA_1	814033	C	C	C	C	C	C	C	C	C	C	C	C	C	C	C	C	C	C	C	C	C	C	C	C	C	C	C	C	C	C	C	C	C	C	C	C	C	C	C	C	C	C	C	C	C	C	C	C
DNALNCCA_1	881574	T	T	T	T	T	T	T	T	T	T	T	T	T	T	T	T	T	T	T	T	T	T	T	T	T	T	T	T	T	T	T	T	T	T	T	T	T	T	T	T	T	T	T	T	T	T	T	T
DNALNCCA_1	911913	C	C	C	C	C	C	C	C	C	C	C	C	C	C	C	C	C	C	C	C	C	C	C	C	C	C	C	C	C	C	C	C	C	C	C	C	C	C	C	C	C	C	C	C	C	C	C	C
DNALNCCA_1	921458	C	C	C	C	C	C	C	C	C	C	C	C	C	C	C	C	C	C	C	C	C	C	C	C	C	C	C	C	C	C	C	C	C	C	C	A	A	A	A	A	A	A	A	A	A	A	A	A
DNALNCCA_1	1021407	G	G	G	G	G	G	G	G	G	G	G	G	G	G	G	G	G	G	G	G	G	G	G	G	G	G	G	G	G	G	G	G	G	G	G	A	A	A	A	A	A	A	A	A	A	A	A	A
DNALNCCA_1	1084677	A	A	A	A	A	A	A	A	A	A	A	A	A	A	A	A	A	A	A	A	G	G	G	G	G	G	G	G	A	A	A	A	A	A	A	A	A	A	A	A	A	A	A	A	A	A	A	A
DNALNCCA_1	1119444	C	C	C	C	C	C	C	C	C	C	C	C	C	C	C	C	C	C	C	C	C	C	C	C	C	C	C	C	C	C	C	C	C	C	C	C	C	C	C	C	C	C	C	C	C	C	C	C
DNALNCCA_1	1207156	C	C	C	C	C	C	C	C	C	C	C	C	C	C	C	C	C	C	C	C	C	C	C	C	C	C	C	C	C	C	C	C	C	C	C	T	T	T	T	T	T	T	T	T	T	T	T	T
DNALNCCA_1	1317899	G	G	G	G	G	G	G	G	G	G	G	G	G	G	G	G	G	G	G	G	G	G	G	G	G	G	G	G	G	G	G	G	G	G	G	G	G	G	G	G	G	G	G	G	G	G	G	G
DNALNCCA_1	1378501	G	G	G	G	G	G	G	G	G	G	G	G	G	G	G	G	G	G	G	G	G	G	G	G	G	G	G	G	G	G	G	G	G	G	G	G	G	G	G	G	G	G	G	G	G	G	G	G
DNALNCCA_1	1471319	G	G	G	G	G	G	G	G	G	G	G	G	G	G	G	G	G	G	G	G	G	G	G	G	G	G	G	G	G	G	G	G	G	G	G	G	G	G	G	G	G	G	G	G	G	G	G	G
DNALNCCA_1	1549399	C	C	C	C	C	C	C	C	C	C	C	C	C	C	C	C	C	C	C	C	C	C	C	C	C	C	C	C	C	C	C	C	C	C	C	C	C	C	C	C	C	C	C	C	C	C	C	C
DNALNCCA_1	1682724	C	C	C	C	C	C	C	C	C	C	C	C	C	C	C	C	C	C	C	C	C	C	C	C	C	C	C	C	C	C	C	C	C	C	C	A	A	A	A	A	A	A	A	A	A	A	A	A
DNALNCCA_1	1759939	C	C	C	C	C	C	C	C	C	C	C	C	C	C	C	C	C	C	C	C	C	C	C	C	C	C	C	C	C	C	C	C	C	C	C	T	T	T	T	T	T	T	T	T	T	T	T	T
DNALNCCA_1	1773714	A	A	A	A	A	A	A	A	A	A	A	A	A	A	A	A	A	A	A	A	A	A	A	A	A	A	A	A	A	A	A	A	A	A	A	C	C	C	C	C	C	C	C	C	C	C	C	C
DNALNCCA_1	1809386	G	G	G	G	G	G	G	G	G	G	G	G	G	G	G	G	G	G	G	G	G	G	G	G	G	G	G	G	G	G	G	G	G	G	G	G	G	G	G	G	G	G	G	G	G	G	G	G
DNALNCCA_1	1818254	Not in Core Genome	Not in Core Genome	Not in Core Genome	Not in Core Genome	Not in Core Genome	Not in Core Genome	Not in Core Genome	Not in Core Genome	Not in Core Genome	Not in Core Genome	Not in Core Genome	Not in Core Genome	Not in Core Genome	Not in Core Genome	Not in Core Genome	Not in Core Genome	Not in Core Genome	Not in Core Genome	Not in Core Genome	Not in Core Genome	Not in Core Genome	Not in Core Genome	Not in Core Genome	Not in Core Genome	Not in Core Genome	Not in Core Genome	Not in Core Genome	Not in Core Genome	Not in Core Genome	Not in Core Genome	Not in Core Genome	Not in Core Genome	Not in Core Genome	Not in Core Genome	C	C	C	C	C	C	C	C	C	C	C	C	C	C
DNALNCCA_1	1827973	C	C	C	C	C	C	C	C	C	C	C	C	C	C	C	C	C	C	C	C	C	C	C	C	C	C	C	C	C	C	C	C	C	C	C	T	T	T	T	T	T	T	T	T	T	T	T	T
DNALNCCA_1	1866214	T	T	T	T	T	T	T	T	T	T	T	T	T	T	T	T	T	T	T	T	T	T	T	T	T	T	T	T	T	T	T	T	T	T	G	G	G	G	G	G	G	G	G	G	G	G	G	G
DNALNCCA_1	1880823	T	T	T	T	T	T	T	T	T	T	T	T	T	T	T	T	T	T	T	T	T	T	T	T	T	T	T	T	T	T	T	T	T	T	T	C	C	C	C	C	C	C	C	C	C	C	C	C
DNALNCCA_1	1939147	C	C	C	C	C	C	C	C	C	C	C	C	C	C	C	C	C	C	C	C	C	C	C	C	C	C	C	C	C	C	C	C	C	C	C	C	C	C	C	C	C	C	C	C	C	C	C	C
DNALNCCA_1	2066572	G	G	G	G	G	G	G	G	G	G	G	G	G	G	G	G	G	G	G	G	G	G	G	G	G	G	G	G	G	G	G	G	G	G	G	A	A	A	A	A	A	A	A	A	A	A	A	A
DNALNCCA_1	2108688	G	G	G	G	G	G	G	G	G	G	G	G	G	G	G	G	G	G	G	G	G	G	G	G	G	G	G	G	G	G	G	G	G	G	G	A	A	A	A	A	A	A	A	A	A	A	A	A
DNALNCCA_1	2109241	C	C	C	C	C	C	C	C	C	C	C	C	C	C	C	C	C	C	C	C	C	C	C	C	C	C	C	C	C	C	C	C	C	C	C	T	T	T	T	T	T	T	T	T	T	T	T	T
DNALNCCA_1	2284541	G	G	G	G	G	G	G	G	G	G	G	G	G	G	G	G	G	G	G	G	G	G	G	G	G	G	G	G	G	G	G	G	G	G	G	A	A	A	A	A	A	A	A	A	A	A	A	A
DNALNCCA_1	2324904	A	A	A	A	A	A	A	A	A	A	A	A	A	A	A	A	A	A	A	A	A	A	A	A	A	A	A	A	A	A	A	A	A	A	A	T	T	T	T	T	T	T	T	T	T	T	T	T
DNALNCCA_1	2347789	T	T	T	T	T	T	T	T	T	T	T	T	T	T	T	T	T	T	T	T	T	T	T	T	T	T	T	T	T	T	T	T	T	T	G	G	G	G	G	G	G	G	G	G	G	G	G	G
DNALNCCA_1	2357039	G	G	G	G	G	G	G	G	G	G	G	G	G	G	G	G	G	G	G	G	G	G	G	G	G	G	G	G	G	G	G	G	G	G	G	G	G	G	G	G	G	G	G	G	G	G	G	G
DNALNCCA_1	2370454	C	C	C	C	C	C	C	C	C	C	C	C	C	C	C	C	C	C	C	C	C	C	C	C	C	C	C	C	C	C	C	C	C	C	C	C	C	C	C	C	C	C	C	C	C	C	C	C
DNALNCCA_1	2373936	T	T	T	T	T	T	T	T	T	T	T	T	T	T	T	T	T	T	T	T	T	T	T	T	T	T	T	T	T	T	T	T	T	T	T	T	T	T	T	T	T	T	T	T	T	T	T	T
DNALNCCA_1	2483878	C	C	C	C	C	C	C	C	C	C	C	C	C	C	C	C	C	C	C	C	C	C	C	C	C	C	C	C	C	C	C	C	C	C	C	T	T	T	T	T	T	T	T	T	T	T	T	T
DNALNCCA_1	2565755	Not in Core Genome	Not in Core Genome	Not in Core Genome	Not in Core Genome	Not in Core Genome	Not in Core Genome	Not in Core Genome	Not in Core Genome	Not in Core Genome	Not in Core Genome	Not in Core Genome	Not in Core Genome	Not in Core Genome	Not in Core Genome	Not in Core Genome	Not in Core Genome	Not in Core Genome	Not in Core Genome	Not in Core Genome	Not in Core Genome	Not in Core Genome	Not in Core Genome	Not in Core Genome	Not in Core Genome	Not in Core Genome	Not in Core Genome	Not in Core Genome	Not in Core Genome	Not in Core Genome	Not in Core Genome	Not in Core Genome	Not in Core Genome	Not in Core Genome	Not in Core Genome	A	A	A	A	A	A	A	A	A	A	A	A	A	A
DNALNCCA_1	2667677	C	C	C	C	C	C	C	C	C	C	C	C	C	C	C	C	C	C	C	C	C	C	C	C	C	C	C	C	C	C	C	C	C	C	C	T	T	T	T	T	T	T	T	T	T	T	T	T
DNALNCCA_1	2674190	C	C	C	C	C	C	C	C	C	C	C	C	C	C	C	C	C	C	C	C	C	C	C	C	C	C	C	C	C	C	C	C	C	C	C	C	C	C	C	C	C	C	C	C	C	C	C	C
DNALNCCA_1	2735777	C	C	C	C	C	C	C	C	C	C	C	C	C	C	C	C	C	C	C	C	C	C	C	C	C	C	C	C	C	C	C	C	C	C	C	T	T	T	T	T	T	T	T	T	T	T	T	T
DNALNCCA_1	2748076	C	C	C	C	C	C	C	C	C	C	C	C	C	C	C	C	C	C	C	C	C	C	C	C	C	C	C	C	C	C	C	C	C	C	C	T	T	T	T	T	T	T	T	T	T	T	T	T
DNALNCCA_1	2749520	C	C	C	C	C	C	C	C	C	C	C	C	C	C	C	C	C	C	C	C	C	C	C	C	C	C	C	C	C	C	C	C	C	C	C	T	T	T	T	T	T	T	T	T	T	T	T	T
DNALNCCA_1	2788693	G	G	G	G	G	G	G	G	G	G	G	G	G	G	G	G	G	G	G	G	G	G	G	G	G	G	G	G	G	G	G	G	G	G	G	A	A	A	A	A	A	A	A	A	A	A	A	A
DNALNCCA_1	2827730	G	G	G	G	G	G	G	G	G	G	G	G	G	G	G	G	G	G	G	G	G	G	G	G	G	G	G	G	G	G	G	G	G	G	G	G	G	G	G	G	G	G	G	G	G	G	G	G
DNALNCCA_1	2949040	G	G	G	G	G	G	G	G	G	G	G	G	G	G	G	G	G	G	G	G	G	G	G	G	G	G	G	G	G	G	G	G	G	G	G	A	A	A	A	A	A	A	A	A	A	A	A	A
DNALNCCA_1	2991473	G	G	G	G	G	G	G	G	G	G	G	G	G	G	G	G	G	G	G	G	G	G	G	G	G	G	G	G	G	G	G	G	G	G	G	A	A	A	A	A	A	A	A	A	A	A	A	A
DNALNCCA_1	2996678	Not in Core Genome	Not in Core Genome	Not in Core Genome	Not in Core Genome	Not in Core Genome	Not in Core Genome	Not in Core Genome	Not in Core Genome	Not in Core Genome	Not in Core Genome	Not in Core Genome	Not in Core Genome	Not in Core Genome	Not in Core Genome	Not in Core Genome	Not in Core Genome	Not in Core Genome	Not in Core Genome	Not in Core Genome	Not in Core Genome	Not in Core Genome	Not in Core Genome	Not in Core Genome	Not in Core Genome	Not in Core Genome	Not in Core Genome	Not in Core Genome	Not in Core Genome	Not in Core Genome	Not in Core Genome	Not in Core Genome	Not in Core Genome	Not in Core Genome	Not in Core Genome	C	C	C	C	C	C	C	C	C	C	C	C	C	C
DNALNCCA_1	3071211	A	A	A	A	A	A	A	A	A	A	A	A	A	A	A	A	A	A	A	A	A	A	A	A	A	A	A	A	A	A	A	A	A	A	A	A	A	A	T	T	T	T	T	T	T	T	T	T
DNALNCCA_1	3087983	Not in Core Genome	Not in Core Genome	Not in Core Genome	Not in Core Genome	Not in Core Genome	Not in Core Genome	Not in Core Genome	Not in Core Genome	Not in Core Genome	Not in Core Genome	Not in Core Genome	Not in Core Genome	Not in Core Genome	Not in Core Genome	Not in Core Genome	Not in Core Genome	Not in Core Genome	Not in Core Genome	Not in Core Genome	Not in Core Genome	Not in Core Genome	Not in Core Genome	Not in Core Genome	Not in Core Genome	Not in Core Genome	Not in Core Genome	Not in Core Genome	Not in Core Genome	Not in Core Genome	Not in Core Genome	Not in Core Genome	Not in Core Genome	Not in Core Genome	Not in Core Genome	G	G	G	G	G	G	G	G	G	G	G	G	G	G
DNALNCCA_1	3100411	T	T	T	T	T	T	T	T	T	T	T	T	T	T	T	T	T	T	T	T	T	T	T	T	T	T	T	T	T	T	T	T	T	T	T	A	A	A	A	A	A	A	A	A	A	A	A	A
DNALNCCA_1	3274907	C	C	C	C	C	C	C	C	C	C	C	C	C	C	C	C	C	C	C	C	C	C	C	C	C	C	C	C	C	C	C	C	C	C	C	C	C	C	C	C	C	C	C	C	C	C	C	C
DNALNCCA_1	3278851	G	G	G	G	G	G	G	G	G	G	G	G	G	G	G	G	G	G	G	G	G	G	G	G	G	G	G	G	G	G	G	G	G	G	A	A	A	A	A	A	A	A	A	A	A	A	A	A
DNALNCCA_1	3377921	Not in Core Genome	Not in Core Genome	Not in Core Genome	Not in Core Genome	Not in Core Genome	Not in Core Genome	Not in Core Genome	Not in Core Genome	Not in Core Genome	Not in Core Genome	Not in Core Genome	Not in Core Genome	Not in Core Genome	Not in Core Genome	Not in Core Genome	Not in Core Genome	Not in Core Genome	Not in Core Genome	Not in Core Genome	Not in Core Genome	Not in Core Genome	Not in Core Genome	Not in Core Genome	Not in Core Genome	Not in Core Genome	Not in Core Genome	Not in Core Genome	Not in Core Genome	Not in Core Genome	Not in Core Genome	Not in Core Genome	Not in Core Genome	Not in Core Genome	Not in Core Genome	A	A	A	A	A	A	A	A	A	A	A	A	A	A
DNALNCCA_1	3378445	Not in Core Genome	Not in Core Genome	Not in Core Genome	Not in Core Genome	Not in Core Genome	Not in Core Genome	Not in Core Genome	Not in Core Genome	Not in Core Genome	Not in Core Genome	Not in Core Genome	Not in Core Genome	Not in Core Genome	Not in Core Genome	Not in Core Genome	Not in Core Genome	Not in Core Genome	Not in Core Genome	Not in Core Genome	Not in Core Genome	Not in Core Genome	Not in Core Genome	Not in Core Genome	Not in Core Genome	Not in Core Genome	Not in Core Genome	Not in Core Genome	Not in Core Genome	Not in Core Genome	Not in Core Genome	Not in Core Genome	Not in Core Genome	Not in Core Genome	Not in Core Genome	C	C	C	C	C	C	C	C	C	C	C	C	C	C
DNALNCCA_1	3417189	Not in Core Genome	Not in Core Genome	Not in Core Genome	Not in Core Genome	Not in Core Genome	Not in Core Genome	Not in Core Genome	Not in Core Genome	Not in Core Genome	Not in Core Genome	Not in Core Genome	Not in Core Genome	Not in Core Genome	Not in Core Genome	Not in Core Genome	Not in Core Genome	Not in Core Genome	Not in Core Genome	Not in Core Genome	Not in Core Genome	Not in Core Genome	Not in Core Genome	Not in Core Genome	Not in Core Genome	Not in Core Genome	Not in Core Genome	Not in Core Genome	Not in Core Genome	Not in Core Genome	Not in Core Genome	Not in Core Genome	Not in Core Genome	Not in Core Genome	Not in Core Genome	G	A	A	A	A	A	A	A	A	A	A	A	A	A
DNALNCCA_1	3439741	Not in Core Genome	Not in Core Genome	Not in Core Genome	Not in Core Genome	Not in Core Genome	Not in Core Genome	Not in Core Genome	Not in Core Genome	Not in Core Genome	Not in Core Genome	Not in Core Genome	Not in Core Genome	Not in Core Genome	Not in Core Genome	Not in Core Genome	Not in Core Genome	Not in Core Genome	Not in Core Genome	Not in Core Genome	Not in Core Genome	Not in Core Genome	Not in Core Genome	Not in Core Genome	Not in Core Genome	Not in Core Genome	Not in Core Genome	Not in Core Genome	Not in Core Genome	Not in Core Genome	Not in Core Genome	Not in Core Genome	Not in Core Genome	Not in Core Genome	Not in Core Genome	G	T	T	T	T	T	T	T	T	T	T	T	T	T
DNALNCCA_1	3440000	Not in Core Genome	Not in Core Genome	Not in Core Genome	Not in Core Genome	Not in Core Genome	Not in Core Genome	Not in Core Genome	Not in Core Genome	Not in Core Genome	Not in Core Genome	Not in Core Genome	Not in Core Genome	Not in Core Genome	Not in Core Genome	Not in Core Genome	Not in Core Genome	Not in Core Genome	Not in Core Genome	Not in Core Genome	Not in Core Genome	Not in Core Genome	Not in Core Genome	Not in Core Genome	Not in Core Genome	Not in Core Genome	Not in Core Genome	Not in Core Genome	Not in Core Genome	Not in Core Genome	Not in Core Genome	Not in Core Genome	Not in Core Genome	Not in Core Genome	Not in Core Genome	A	A	A	A	A	A	A	A	A	A	A	A	A	A
DNALNCCA_1	3452948	Not in Core Genome	Not in Core Genome	Not in Core Genome	Not in Core Genome	Not in Core Genome	Not in Core Genome	Not in Core Genome	Not in Core Genome	Not in Core Genome	Not in Core Genome	Not in Core Genome	Not in Core Genome	Not in Core Genome	Not in Core Genome	Not in Core Genome	Not in Core Genome	Not in Core Genome	Not in Core Genome	Not in Core Genome	Not in Core Genome	Not in Core Genome	Not in Core Genome	Not in Core Genome	Not in Core Genome	Not in Core Genome	Not in Core Genome	Not in Core Genome	Not in Core Genome	Not in Core Genome	Not in Core Genome	Not in Core Genome	Not in Core Genome	Not in Core Genome	Not in Core Genome	A	G	G	G	G	G	G	G	G	G	G	G	G	G
DNALNCCA_1	3459260	Not in Core Genome	Not in Core Genome	Not in Core Genome	Not in Core Genome	Not in Core Genome	Not in Core Genome	Not in Core Genome	Not in Core Genome	Not in Core Genome	Not in Core Genome	Not in Core Genome	Not in Core Genome	Not in Core Genome	Not in Core Genome	Not in Core Genome	Not in Core Genome	Not in Core Genome	Not in Core Genome	Not in Core Genome	Not in Core Genome	Not in Core Genome	Not in Core Genome	Not in Core Genome	Not in Core Genome	Not in Core Genome	Not in Core Genome	Not in Core Genome	Not in Core Genome	Not in Core Genome	Not in Core Genome	Not in Core Genome	Not in Core Genome	Not in Core Genome	Not in Core Genome	G	A	A	A	A	A	A	A	A	A	A	A	A	A
DNALNCCA_1	3480132	C	C	C	C	C	C	C	C	C	C	C	C	C	C	C	C	C	C	C	C	C	C	C	C	C	C	C	C	C	C	C	C	C	C	C	T	T	T	T	T	T	T	T	T	T	T	T	T
DNALNCCA_1	3487574	C	C	C	C	C	C	C	C	C	C	C	C	C	C	C	C	C	C	C	C	C	C	C	C	C	C	C	C	C	C	C	C	C	C	C	T	T	T	T	T	T	T	T	T	T	T	T	T
DNALNCCA_1	3494202	C	C	C	C	C	C	C	C	C	C	C	C	C	C	C	C	C	C	C	C	C	C	C	C	C	C	C	C	C	C	C	C	C	C	C	A	A	A	A	A	A	A	A	A	A	A	A	A
DNALNCCA_1	3523936	G	G	G	G	G	G	G	G	G	G	G	G	G	G	G	G	G	G	G	G	G	G	G	G	G	G	G	G	G	G	G	G	G	G	G	T	T	T	T	T	T	T	T	T	T	T	T	T
DNALNCCA_1	3616862	G	G	G	G	G	G	G	G	G	G	G	G	G	G	G	G	G	G	G	G	G	G	G	G	G	G	G	G	G	G	G	G	G	G	G	G	G	G	G	G	G	G	G	G	G	G	G	G
DNALNCCA_1	3646000	G	G	G	G	G	G	G	G	G	G	G	G	G	G	G	G	G	G	G	G	G	G	G	G	G	G	G	G	G	G	G	G	G	G	A	A	A	A	A	A	A	A	A	A	A	A	A	A
DNALNCCA_1	3656179	C	C	C	C	C	C	C	C	C	C	C	C	C	C	C	C	C	C	C	C	C	C	C	C	C	C	C	C	C	C	C	C	C	C	C	C	C	C	C	C	C	C	C	C	C	C	C	C
DNALNCCA_1	3673063	C	C	C	C	C	C	C	C	C	C	C	C	C	C	C	C	C	C	C	C	C	C	C	C	C	C	C	C	C	C	C	C	C	C	C	T	T	T	T	T	T	T	T	T	T	T	T	T
DNALNCCA_1	3733951	T	T	T	T	T	T	T	T	T	T	T	T	T	T	T	T	T	T	T	T	T	T	T	T	T	T	T	T	T	T	T	T	T	T	T	T	T	T	T	T	T	T	T	T	T	T	T	T
DNALNCCA_1	3761624	A	A	A	A	A	A	A	A	A	A	A	A	A	A	A	A	A	A	A	A	A	A	A	A	A	A	A	A	A	A	A	A	A	A	A	A	A	A	A	A	A	A	A	A	A	A	A	A
DNALNCCA_1	3786808	G	G	G	G	G	G	G	G	G	G	G	G	G	G	G	G	G	G	G	G	G	G	G	G	G	G	G	G	G	G	G	G	G	G	G	G	G	G	G	G	G	G	G	G	G	G	G	G
DNALNCCA_1	3841124	A	A	A	A	A	A	A	A	A	A	A	A	A	A	A	A	A	A	A	A	A	A	A	A	A	A	A	A	A	A	A	A	A	A	A	G	G	G	G	G	G	G	G	G	G	G	G	G
DNALNCCA_1	3919368	T	T	T	T	T	T	T	T	T	T	T	T	T	T	T	T	T	T	T	T	T	T	T	T	T	T	T	T	T	T	T	T	T	T	T	T	T	T	T	T	T	T	T	T	T	T	T	T
DNALNCCA_1	3919839	C	C	C	C	C	C	C	C	C	C	C	C	C	C	C	C	C	C	C	C	C	C	C	C	C	C	C	C	C	C	C	C	C	C	C	C	C	C	C	C	C	C	C	C	C	C	C	C
DNALNCCA_1	3951035	G	G	G	G	G	G	G	G	G	G	G	G	G	G	G	G	G	G	G	G	G	G	G	G	G	G	G	G	G	G	G	G	G	G	G	G	G	G	G	G	G	G	G	G	G	G	G	G
DNALNCCA_1	3962610	T	T	T	T	T	T	T	T	T	T	T	T	T	T	T	T	T	T	T	T	T	T	T	T	T	T	T	T	T	T	T	T	T	T	T	T	T	T	T	T	T	T	T	T	T	T	T	T
DNALNCCA_1	4010240	G	G	G	G	G	G	G	G	G	G	G	G	G	G	G	G	G	G	G	G	G	G	G	G	G	G	G	G	G	G	G	G	G	G	G	G	G	G	G	G	G	G	G	G	G	G	G	G
DNALNCCA_1	4011646	C	C	C	C	C	C	C	C	C	C	C	C	C	C	C	C	C	C	C	C	C	C	C	C	C	C	C	C	C	C	C	C	C	C	C	T	T	T	T	T	T	T	T	T	T	T	T	T
DNALNCCA_1	4034817	G	G	G	G	G	G	G	G	G	G	G	G	G	G	G	G	G	G	G	G	G	G	G	G	G	G	G	G	G	G	G	G	G	G	G	A	A	A	A	A	A	A	A	A	A	A	A	A
DNALNCCA_1	4080687	G	G	G	G	G	G	G	G	G	G	G	G	G	G	G	G	G	G	G	G	G	G	G	G	G	G	G	G	G	G	G	G	G	G	G	G	G	G	G	G	G	G	G	G	G	G	G	G
DNALNCCA_1	4093179	G	G	G	G	G	G	G	A	A	A	A	A	G	G	G	G	G	G	G	G	G	G	G	G	G	G	G	G	G	G	G	G	G	G	G	G	G	G	G	G	G	G	G	G	G	G	G	G
DNALNCCA_1	4229313	Not in Core Genome	Not in Core Genome	Not in Core Genome	Not in Core Genome	Not in Core Genome	Not in Core Genome	Not in Core Genome	Not in Core Genome	Not in Core Genome	Not in Core Genome	Not in Core Genome	Not in Core Genome	Not in Core Genome	Not in Core Genome	Not in Core Genome	Not in Core Genome	Not in Core Genome	Not in Core Genome	Not in Core Genome	Not in Core Genome	Not in Core Genome	Not in Core Genome	Not in Core Genome	Not in Core Genome	Not in Core Genome	Not in Core Genome	Not in Core Genome	Not in Core Genome	Not in Core Genome	Not in Core Genome	Not in Core Genome	Not in Core Genome	Not in Core Genome	Not in Core Genome	C	A	A	A	A	A	A	A	A	A	A	A	A	A
DNALNCCA_1	4236962	G	G	G	G	G	G	G	G	G	G	G	G	G	G	G	G	G	G	G	G	G	G	G	G	G	G	G	G	G	G	G	G	G	G	G	A	A	A	A	A	A	A	A	A	A	A	A	A
DNALNCCA_1	4278632	G	G	G	G	G	G	G	G	G	G	G	G	G	G	G	G	G	G	G	G	G	G	G	G	G	G	G	G	G	G	G	G	G	G	G	A	A	A	A	A	A	A	A	A	A	A	A	A
DNALNCCA_1	4317843	G	G	G	G	G	G	G	G	G	G	G	G	G	G	G	G	G	G	G	G	G	G	G	G	G	G	G	G	G	G	G	G	G	G	G	G	G	G	G	G	G	G	G	G	G	G	G	G
DNALNCCA_1	4321236	Not in Core Genome	Not in Core Genome	Not in Core Genome	Not in Core Genome	Not in Core Genome	Not in Core Genome	Not in Core Genome	Not in Core Genome	Not in Core Genome	Not in Core Genome	Not in Core Genome	Not in Core Genome	Not in Core Genome	Not in Core Genome	Not in Core Genome	Not in Core Genome	Not in Core Genome	Not in Core Genome	Not in Core Genome	Not in Core Genome	Not in Core Genome	Not in Core Genome	Not in Core Genome	Not in Core Genome	Not in Core Genome	Not in Core Genome	Not in Core Genome	Not in Core Genome	Not in Core Genome	Not in Core Genome	Not in Core Genome	Not in Core Genome	Not in Core Genome	Not in Core Genome	T	C	C	C	C	C	C	C	C	C	C	C	C	C
DNALNCCA_1	4332432	G	G	G	G	G	G	G	G	G	G	G	G	G	G	G	G	G	G	G	G	G	G	G	G	G	G	G	G	G	G	G	G	G	G	G	G	G	G	G	G	G	G	G	G	G	G	G	G
DNALNCCA_1	4400233	C	C	C	C	C	C	C	C	C	C	C	C	C	C	C	C	C	C	C	C	C	C	C	C	C	C	C	C	C	C	C	C	C	C	C	T	T	T	T	T	T	T	T	T	T	T	T	T
DNALNCCA_1	4485462	A	A	A	A	A	A	A	A	A	A	A	A	A	A	A	A	A	A	A	A	A	A	A	A	A	A	A	A	A	A	A	A	A	A	A	T	T	T	T	T	T	T	T	T	T	T	T	T
DNALNCCA_1	4491612	G	G	G	G	G	G	G	G	G	G	G	G	G	G	G	G	G	G	G	G	G	G	G	G	G	G	G	G	G	G	G	G	G	G	G	G	G	G	G	G	G	G	G	G	G	G	G	G
DNALNCCA_1	4495500	A	A	A	A	A	A	A	A	A	A	A	A	A	A	A	A	A	A	A	A	A	A	A	A	A	A	A	A	A	A	A	A	A	A	A	A	A	A	A	A	A	A	A	A	A	A	A	A
DNALNCCA_1	4568131	G	G	G	G	G	G	G	G	G	G	G	G	G	G	G	G	G	G	G	G	G	G	G	G	G	G	G	G	G	G	G	G	G	G	G	G	G	G	G	G	G	G	G	G	G	G	G	G
DNALNCCA_1	4700143	C	C	C	C	C	C	C	C	C	C	C	C	C	C	C	C	C	C	C	C	C	C	C	C	C	C	C	C	C	C	C	C	C	C	C	T	T	T	T	T	T	T	T	T	T	T	T	T
DNALNCCA_1	4707230	G	G	G	G	G	G	G	G	G	G	G	G	G	G	G	G	G	G	G	G	G	G	G	G	G	G	G	G	G	G	G	G	G	G	G	T	T	T	T	T	T	T	T	T	T	T	T	T
DNALNCCA_1	4707271	T	T	T	T	T	T	T	T	T	T	T	T	T	T	T	T	T	T	T	T	T	T	T	T	T	T	T	T	T	T	T	T	T	T	T	C	C	C	C	C	C	C	C	C	C	C	C	C
DNALNCCA_1	4752947	G	G	G	G	G	G	G	G	G	G	G	G	G	G	G	G	G	G	G	G	G	G	G	G	G	G	G	G	G	G	G	G	G	G	G	C	C	C	C	C	C	C	C	C	C	C	C	C
DNALNCCA_1	4764556	T	T	T	T	T	T	T	T	T	T	T	T	T	T	T	T	T	T	T	T	T	T	T	T	T	T	T	T	T	T	T	T	T	T	T	C	C	C	C	C	C	C	C	C	C	C	C	C
DNALNCCA_1	4785047	G	G	G	G	G	G	G	G	G	G	G	G	G	G	G	G	G	G	G	G	G	G	G	G	G	G	G	G	G	G	G	G	G	G	G	G	G	G	G	G	G	G	G	G	G	G	G	G
DNALNCCA_1	4827009	G	G	G	G	G	G	G	G	G	G	G	G	G	G	G	G	G	G	G	G	G	G	G	G	G	G	G	G	G	G	G	G	G	G	G	A	A	A	A	A	A	A	A	A	A	A	A	A
DNALNCCA_1	4846383	T	T	T	T	T	T	T	T	T	T	T	T	T	T	T	T	T	T	T	T	T	T	T	T	T	T	T	T	T	T	T	T	T	T	T	G	G	G	G	G	G	G	G	G	G	G	G	G
DNALNCCA_1	4857393	C	C	C	C	C	C	C	C	C	C	C	C	C	C	C	C	C	C	C	C	C	C	C	C	C	C	C	C	C	C	C	C	C	C	C	A	A	A	A	A	A	A	A	A	A	A	A	A
DNALNCCA_1	4905059	G	G	G	G	G	G	G	G	G	G	G	G	G	G	G	G	G	G	G	G	G	G	G	G	G	G	G	G	G	G	G	G	G	G	G	G	G	G	G	G	G	G	G	G	G	G	G	G
DNALNCCA_1	4918154	A	A	A	A	A	A	A	A	A	A	A	A	A	A	A	A	A	A	A	A	A	A	A	A	A	A	A	A	A	A	A	A	A	A	A	C	C	C	C	C	C	C	C	C	C	C	C	C
DNALNCCA_1	4930623	T	T	T	T	T	T	T	T	T	T	T	T	T	T	T	T	T	T	T	T	T	T	T	T	T	T	T	T	T	T	T	T	T	T	T	T	T	T	A	A	A	A	A	A	A	A	A	A
DNALNCCA_1	4991450	G	G	G	G	G	G	G	G	G	G	G	G	G	G	G	G	G	G	G	G	G	G	G	G	G	G	G	G	G	G	G	G	G	G	G	A	A	A	A	A	A	A	A	A	A	A	A	A
DNALNCCA_1	5023318	C	C	C	C	C	C	C	C	C	C	C	C	C	C	C	C	C	C	C	C	C	C	C	C	C	C	C	C	C	C	C	C	C	C	C	G	G	G	G	G	G	G	G	G	G	G	G	G
DNALNCCA_1	5041918	C	C	C	C	C	C	C	C	C	C	C	C	C	C	C	C	C	C	C	C	C	C	C	C	C	C	C	C	C	C	C	C	C	C	C	T	T	T	T	T	T	T	T	T	T	T	T	T
DNALNCCA_1	5070346	G	G	G	G	G	G	G	G	G	G	G	G	G	G	G	G	G	G	G	G	G	G	G	G	G	G	G	G	G	G	G	G	G	G	G	G	G	G	G	G	G	G	G	G	G	G	G	G
DNALNCCA_1	5082683	C	C	C	C	C	C	C	C	C	C	C	C	C	C	C	C	C	C	C	C	C	C	C	C	C	C	C	C	C	C	C	C	C	C	C	C	C	C	C	C	C	C	C	C	C	C	C	C
DNALNCCA_1	5083746	G	G	G	G	G	G	G	G	G	G	G	G	G	G	G	G	G	G	G	G	G	G	G	G	G	G	G	G	G	G	G	G	G	G	G	G	G	G	G	G	G	G	G	G	G	G	G	G
DNALNCCA_1	5166827	C	C	C	C	C	C	C	C	C	C	C	C	C	C	C	C	C	C	C	C	C	C	C	C	C	C	C	C	C	C	C	C	C	C	C	C	C	C	C	C	C	C	C	C	C	C	C	C
DNALNCCA_1	5170117	A	A	A	A	A	A	A	A	A	A	A	A	A	A	A	A	A	A	A	A	A	A	A	A	A	A	A	A	A	A	A	A	A	A	A	C	C	C	C	C	C	C	C	C	C	C	C	C
DNALNCCA_1	5179190	G	G	G	G	G	G	G	G	G	G	G	G	G	G	G	G	G	G	G	G	G	G	G	G	G	G	G	G	G	G	G	G	G	G	G	T	T	T	T	T	T	T	T	T	T	T	T	T
DNALNCCA_1	5188940	G	G	G	G	G	G	G	G	G	G	G	G	G	G	G	G	G	G	G	G	G	G	G	G	G	G	G	G	G	G	G	G	G	G	G	T	T	T	T	T	T	T	T	T	T	T	T	T
DNALNCCA_1	5277770	G	G	G	G	G	G	G	G	G	G	G	G	G	G	G	G	G	G	G	G	G	G	G	G	G	G	G	G	G	G	G	G	G	G	G	A	A	A	A	A	A	A	A	A	A	A	A	A
DNALNCCA_1	5334880	G	G	G	G	G	G	G	G	G	G	G	G	G	G	G	G	G	G	G	G	G	G	G	G	G	G	G	G	G	G	G	G	G	G	G	A	A	A	A	A	A	A	A	A	A	A	A	A
DNALNCCA_1	5408612	G	G	G	G	G	G	G	G	G	G	G	G	G	G	G	G	G	G	G	G	G	G	G	G	G	G	G	G	G	G	G	G	G	G	G	G	G	G	G	G	G	G	G	G	G	G	G	G
DNALNCCA_1	5431881	A	A	A	A	A	A	A	A	A	A	A	A	A	A	A	A	A	A	A	A	A	A	A	A	A	A	A	A	A	A	A	A	A	A	A	T	T	T	T	T	T	T	T	T	T	T	T	T
DNALNCCA_1	5464824	C	C	C	C	C	C	C	C	C	C	C	C	C	C	C	C	C	C	C	C	C	C	C	C	C	C	C	C	C	C	C	C	C	C	T	T	T	T	T	T	T	T	T	T	T	T	T	T
DNALNCCA_1	5527906	C	C	C	C	C	C	C	C	C	C	C	C	C	C	C	C	C	C	C	C	C	C	C	C	C	C	C	C	C	C	C	C	C	C	C	T	T	T	T	T	T	T	T	T	T	T	T	T
DNALNCCA_1	5543155	C	C	C	C	C	C	C	C	C	C	C	C	C	C	C	C	C	C	C	C	C	C	C	C	C	C	C	C	C	C	C	C	C	C	C	T	T	T	T	T	T	T	T	T	T	T	T	T
DNALNCCA_1	5553019	C	C	C	C	C	C	C	C	C	C	C	C	C	C	C	C	C	C	C	C	C	C	C	C	C	C	C	C	C	C	C	C	C	C	C	T	T	T	T	T	T	T	T	T	T	T	T	T
[truncated: 128 more columns]
